# Supplementary material for: Cellular Response to Bone Morphogenetic Proteins-2 and -7 Covalently Bound to Photocrosslinked Heparin–Diazoresin Multilayer
Source: Biomolecules. 2023 May 15;13(5):842. doi: 10.3390/biom13050842 (PMC10216225; doi:10.3390/biom13050842)
Supplement: Supplementary file 1 [file biomolecules-13-00842-s001.zip]

Archive with 1 entries (1 files):
- biomolecules-2312805-supplementary.pdf
